# Supplementary material for: Glutamyl-prolyl-tRNA synthetase 1 coordinates early endosomal anti-inflammatory AKT signaling
Source: Nat Commun. 2022 Oct 29;13:6455. doi: 10.1038/s41467-022-34226-4 (PMC9617928; doi:10.1038/s41467-022-34226-4)
Supplement: Supplementary file 4 — Source Data [file 41467_2022_34226_MOESM4_ESM.xlsx]

## Sheet: Figure 1a
		Eprs1+/+	Eprs1+/-
	1	3.91763	1.74108
	2	4.141	1.14868
	3	4.34688	2.54909

## Sheet: Figure 1c
	TNF-α
		Eprs1+/+			Eprs1+/-
		1	2	3	1	2	3
	(-)	0	0	0	0	0	0
	BLP	4950	3150	3000	14700	14250	13950
	ZYM	22500	20700	18300	44100	47400	49050
	pIC	0	0	0	0	0	0
	LPS	12150	10950	10350	14850	15000	16350
	CpG	3900	3150	2550	7650	7350	6450
	IFNγ	0	0	0	0	0	0

## Sheet: Figure 1d
	IL-6
		Eprs1+/+			Eprs1+/-
		1	2	3	1	2	3
	(-)	0	0	0	0	0	0
	BLP	4620	4020	3220	8970	9620	9720
	ZYM	14055	13380	13605	21405	22155	22080
	pIC	3210	3160	3110	2960	3635	3810
	LPS	13670	13370	14220	18070	19270	22620
	CpG	3085	3060	3485	4735	4935	5885
	IFNγ	41.75	49.25	0	256.75	241.75	119.25

## Sheet: Figure 1e
	MCP-1
		Eprs1+/+			Eprs1+/-
		1	2	3	1	2	3
	(-)	67.5	42.5	0	27.5	67.5	152.5
	BLP	650	150	150	550	450	1450
	ZYM	5325	5775	5175	12225	11475	11625
	pIC	5225	3925	4075	3375	3325	3425
	LPS	16150	13750	13450	26250	23350	32750
	CpG	2525	1925	2725	1825	1725	1975
	IFNγ	247.5	152.5	347.5	267.5	327.5	367.5

## Sheet: Figure 1f
	IL-10
		Eprs1+/+			Eprs1+/-
		1	2	3	1	2	3
	(-)	0	0	0	0	0	0
	BLP	211.5	214	299	151.5	169	154
	ZYM	911.5	894	921.5	894	841.5	844
	pIC	47.5	60.5	69.5	60.5	91.5	79.5
	LPS	724	721.5	724	431.5	386.5	389
	CpG	246.5	209	204	144	164	166.5
	IFNγ	0	0	0	0	0	0

## Sheet: Figure 1h
									LPS							IFNγ
								(min)	0	5	15	30	60	120	240	240
									0	0.0227709	0.223747	0.565108	1	0.621051	0.544488	0.632412
									0.00115895	0.0733935	0.210834	0.534237	1	0.394391	0.140182	0.644179
									0.000624006	0.000641319	0.0842623	0.713224	1	0.110248	0.103777	0.301879

## Sheet: Figure 1i
								Stimuli	(min)	MARS1		AIMP3		KARS1
								LPS	0	1	1	0.999999	1	1	0.899785
									15	0.832	0.987	0.669308	0.644109	0.990229	0.978745
									30	0.723	0.506	0.397059	0.338495	0.74106	1
									60	0.492	0.599	0.083146	0.29668	0.658304	0.593764
									240	0.464	0.488	0.269152	0.270573	0.573878	0.222799
								IFNγ	240	0.46	0.314	0.482813	0.287964	0.711785	0.222633

## Sheet: Figure 2
	Figure 2a							Figure 2c								Figure 2d
	Figure 2e
								Figure 2g
	Figure 2f

## Sheet: Figure 3
	Figure 3a						Figure 3b					Figure 3c
	Figure 3e						Figure 3f

## Sheet: Figure 3g
	LPS	(-)	(+)
	1	0.674	0.767
	2	0.625	0.838
	3	0.551	0.883
	4	0.513	0.929
	5	0.7345	0.775
	6	0.714	0.7115
	7	0.684	0.6637

[truncated: 42 more sheets: Figure 4c, Figure 4d, Figure 4g, Figure 5, Figure 5c, Figure 5d, Figure 5e, Figure 5f, Figure 5g, Figure 5h, Figure 5i, Figure 5j, Figure 5k, Figure 6a, Figure 6b, Figure 6c, Figure 6d, Figure 6f, Figure 6g, Figure 6h …]
